# Supplementary material for: Perfluorooctanesulfonic acid (PFOS) antagonizes gamma-aminobutyric acid (GABA) receptors in larval zebrafish and mammalian models
Source: Toxicol Sci. 2025 Jul 23;207(2):449–66. doi: 10.1093/toxsci/kfaf101 (PMC12560803; doi:10.1093/toxsci/kfaf101)
Supplement: kfaf101_Supplementary_Data [file kfaf101_supplementary_data.zip]

Archive with 3 entries (2 files):
- kfaf101_Supplementary_Data/
- kfaf101_Supplementary_Data/toxsci-25-0273-File011.pdf
- kfaf101_Supplementary_Data/toxsci-25-0273-File012.xlsx
