# Supplementary material for: Perfluorooctanesulfonic acid (PFOS) antagonizes gamma-aminobutyric acid (GABA) receptors in larval zebrafish and mammalian models
Source: Toxicol Sci. 2025 Jul 23;207(2):449–66. doi: 10.1093/toxsci/kfaf101 (PMC12560803; doi:10.1093/toxsci/kfaf101)
Supplement: kfaf101_Supplementary_Data [file kfaf101_supplementary_data.zip › kfaf101_Supplementary_Data/toxsci-25-0273-File012.xlsx]

## Sheet: Publication
Supplemental Excel Tables
Perfluorooctanesulfonic acid (PFOS) antagonizes gamma-aminobutyric acid (GABA) receptors in larval zebrafish and mammalian models.
Renee Owen1, Gabriel de Macedo2*, Jana Nerlich3*, Ilka Scharkin4*, Kristina Bartmann4,5, Jonas Döbler6, Beatrice Engelmann7, Ulrike E. Rolle-Kampczyk7, David Leuthold1, Sebastian Gutsfeld1, Nicole Schweiger1, Tamara Tal1,8#
1Department of Ecotoxicology, Chemicals in the Environment Research Section, Helmholtz-Centre for Environmental Research – UFZ, Leipzig, Germany
2Department of Molecular Biology and Biochemistry, Federal University of Santa Maria, Santa Maria, Brazil
3Medical Faculty, Carl Ludwig Institute of Physiology, University of Leipzig, Leipzig, Germany
4IUF – Leibniz Research Institute for Environmental Medicine, Düsseldorf, Germany
5DNTOX GmbH, Düsseldorf, Germany
6Institute of Biochemistry and Biotechnology, Martin Luther University Halle-Wittenberg, Halle/Saale, Germany
7Department of Molecular Toxicology, Chemicals in the Environment Research Section, Helmholtz-Centre for Environmental Research – UFZ, Leipzig, Germany
8Medical Faculty, University Leipzig, Leipzig, Germany
#Corresponding Author: Helmholtz Center for Environmental Research – UFZ, Permoserstrasse 15, 04318 Leipzig, Germany. Email: tamara.tal@ufz.de
*Equal contribution

## Sheet: Dictionary
Column ID in file	Description
CL	Confidence Level
conc	concentration of tested chemical in uM
df	degrees of freedom
edf	estimated degrees of freedom
emmeans	estimated marginal means
expID	unique identifier for each individual measured
Intr	intercept
obs	observations
Pr(>|t|)	calculated p-value
Ref.df	Maximum degrees of freedom for each term
REML	Restricted Maximum Likelihood
R-sq. (adj)	adjusted R-squared
SE	standard error
SEM	standard error of the mean
short.phase	identifier if timepoint is part of the 10 min sub-light-phases (L1, L2), or 10 min sub-dark-phase (D1, D2) in the behavior assay
Std.Dev	standard deviation
time	timepoint in the assay in seconds
value	distance moved of specific individual at corresponding timepoint (second)
VSR1	summed distance moved of the corresponding individual over first three seconds after dark-light transition
VSR2	summed distance moved of the corresponding individual over first three seconds after dark-light transition

## Sheet: Excel Table S1
Excel Table S1: Summary data for Generalized Additive Mixed Effects Model visualized in Figure 1C, S1A,B; pairwise comparisons shown in Figure 1C
Family: Beta regression(27.299)
Link function: logit
Formula:
scaled.values ~ s(time, k = knots, bs = "gp") + conc + short.phase +
conc:short.phase + s(expID, bs = "re")
Parametric coefficients:
	Estimate	Std. Error	t value	Pr(>|t|)
(Intercept)	-1.4467	0.099292	-14.57	< 2e-16	***
conc7.87	0.187591	0.086091	2.179	0.029397	*
conc14.05	0.029227	0.084386	0.346	0.729097
conc25.09	0.108095	0.08394	1.288	0.197911
conc44.8	0.032083	0.084328	0.38	0.703628
conc80	0.05209	0.083063	0.627	0.530624
conc120	0.006603	0.084524	0.078	0.93774
short.phaseL2	-0.121647	0.100646	-1.209	0.226872
short.phaseD1	0.618447	0.131339	4.709	2.58511e-06	***
short.phaseD2	0.757939	0.156299	4.849	1.29099e-06	***
conc7.87:short.phaseL2	0.049393	0.075437	0.655	0.512667
conc14.05:short.phaseL2	0.150415	0.07455	2.018	0.043703	*
conc25.09:short.phaseL2	0.109476	0.073803	1.483	0.138067
conc44.8:short.phaseL2	-0.043763	0.07569	-0.578	0.563176
conc80:short.phaseL2	0.202755	0.072928	2.78	0.00546	**
conc120:short.phaseL2	0.171736	0.0747	2.299	0.02156	*
conc7.87:short.phaseD1	0.003532	0.070051	0.05	0.959791
conc14.05:short.phaseD1	0.196931	0.069054	2.852	0.004371	**
conc25.09:short.phaseD1	0.239797	0.068369	3.507	0.000458	***
conc44.8:short.phaseD1	0.443279	0.068716	6.451	1.25888e-10	***
conc80:short.phaseD1	0.328389	0.067726	4.849	1.29427e-06	***
conc120:short.phaseD1	0.737061	0.069204	10.651	< 2e-16	***
conc7.87:short.phaseD2	-0.138143	0.0699	-1.976	0.048197	*
conc14.05:short.phaseD2	0.068963	0.068743	1.003	0.31583
conc25.09:short.phaseD2	0.077218	0.067891	1.137	0.255453
conc44.8:short.phaseD2	0.287349	0.067965	4.228	2.41689e-05	***
conc80:short.phaseD2	0.151944	0.067246	2.26	0.02391	*
conc120:short.phaseD2	0.557944	0.067811	8.228	2.63e-16	***
---
Signif. codes:
0 ‘***’ 0.001 ‘**’ 0.01 ‘*’ 0.05 ‘.’ 0.1 ‘ ’ 1
Approximate significance of smooth terms:
	edf	Ref.df	F	p-value
s(time)	11.8	17	25.89	<0.0000000000000002	***
s(expID)	154.8	175	7.985	<0.0000000000000002	***
---
Signif. codes:
0 ‘***’ 0.001 ‘**’ 0.01 ‘*’ 0.05 ‘.’ 0.1 ‘ ’ 1
R-sq.(adj) = 0.65 Deviance explained = 65.7%
fREML = 5861 Scale est. = 1 n = 3822
###########################################################################################################
Pairwise comparisons
$emmeans
conc	short.phase	emmean	SE	df	lower.CL	upper.CL
0	L1	-1.1255	0.128	3627	-1.3767	-0.87431
7.87	L1	-0.9379	0.138	3627	-1.2081	-0.66772
14.05	L1	-1.0963	0.137	3627	-1.3644	-0.82815
25.09	L1	-1.0174	0.136	3627	-1.285	-0.74983
44.8	L1	-1.0934	0.137	3627	-1.3615	-0.82537
80	L1	-1.0734	0.136	3627	-1.34	-0.80688
120	L1	-1.1189	0.137	3627	-1.3872	-0.85061
0	L2	-1.2472	0.0894	3627	-1.4225	-1.07182
7.87	L2	-1.0102	0.103	3627	-1.2116	-0.80875
14.05	L2	-1.0675	0.101	3627	-1.2653	-0.86976
25.09	L2	-1.0296	0.101	3627	-1.227	-0.83218
44.8	L2	-1.2588	0.102	3627	-1.4583	-1.0594
80	L2	-0.9923	0.0996	3627	-1.1876	-0.79708
120	L2	-1.0688	0.101	3627	-1.2666	-0.87102
0	D1	-0.5071	0.052	3627	-0.6091	-0.40509
7.87	D1	-0.3159	0.0714	3627	-0.4559	-0.17602
14.05	D1	-0.2809	0.0686	3627	-0.4154	-0.14646
25.09	D1	-0.1592	0.0684	3627	-0.2934	-0.02498
44.8	D1	-0.0317	0.0683	3627	-0.1656	0.10223
80	D1	-0.1266	0.0671	3627	-0.2582	0.00501
120	D1	0.2366	0.0685	3627	0.1022	0.37098
0	D2	-0.3676	0.0988	3627	-0.5613	-0.17387
7.87	D2	-0.3181	0.11	3627	-0.5343	-0.10194
14.05	D2	-0.2694	0.108	3627	-0.4819	-0.05685
25.09	D2	-0.1823	0.108	3627	-0.3945	0.02993
44.8	D2	-0.0481	0.108	3627	-0.2598	0.16356
80	D2	-0.1635	0.107	3627	-0.3741	0.04701
120	D2	0.197	0.108	3627	-0.0143	0.40828
Results are given on the logit (not the response) scale.
Confidence level used: 0.95
$emmeans
conc	short.phase	emmean	SE	df	lower.CL	upper.CL
0	L1	-1.1255	0.128	3627	-1.3767	-0.87431
7.87	L1	-0.9379	0.138	3627	-1.2081	-0.66772
14.05	L1	-1.0963	0.137	3627	-1.3644	-0.82815
25.09	L1	-1.0174	0.136	3627	-1.285	-0.74983
44.8	L1	-1.0934	0.137	3627	-1.3615	-0.82537
80	L1	-1.0734	0.136	3627	-1.34	-0.80688
120	L1	-1.1189	0.137	3627	-1.3872	-0.85061
0	L2	-1.2472	0.0894	3627	-1.4225	-1.07182
7.87	L2	-1.0102	0.103	3627	-1.2116	-0.80875
14.05	L2	-1.0675	0.101	3627	-1.2653	-0.86976
25.09	L2	-1.0296	0.101	3627	-1.227	-0.83218
44.8	L2	-1.2588	0.102	3627	-1.4583	-1.0594
80	L2	-0.9923	0.0996	3627	-1.1876	-0.79708
120	L2	-1.0688	0.101	3627	-1.2666	-0.87102
0	D1	-0.5071	0.052	3627	-0.6091	-0.40509
7.87	D1	-0.3159	0.0714	3627	-0.4559	-0.17602
14.05	D1	-0.2809	0.0686	3627	-0.4154	-0.14646
25.09	D1	-0.1592	0.0684	3627	-0.2934	-0.02498
44.8	D1	-0.0317	0.0683	3627	-0.1656	0.10223
80	D1	-0.1266	0.0671	3627	-0.2582	0.00501
120	D1	0.2366	0.0685	3627	0.1022	0.37098
0	D2	-0.3676	0.0988	3627	-0.5613	-0.17387
7.87	D2	-0.3181	0.11	3627	-0.5343	-0.10194
14.05	D2	-0.2694	0.108	3627	-0.4819	-0.05685
25.09	D2	-0.1823	0.108	3627	-0.3945	0.02993
44.8	D2	-0.0481	0.108	3627	-0.2598	0.16356
80	D2	-0.1635	0.107	3627	-0.3741	0.04701
120	D2	0.197	0.108	3627	-0.0143	0.40828
Results are given on the logit (not the response) scale.
Confidence level used: 0.95
$contrasts
contrast	estimate	SE	df	t.ratio	p.value
conc0 L1 - conc7.87 L1	-0.18759	0.0861	3627	-2.179	0.9245
conc0 L1 - conc14.05 L1	-0.02923	0.0844	3627	-0.346	1
conc0 L1 - conc25.09 L1	-0.1081	0.0839	3627	-1.288	1
conc0 L1 - conc44.8 L1	-0.03208	0.0843	3627	-0.38	1
conc0 L1 - conc80 L1	-0.05209	0.0831	3627	-0.627	1
conc0 L1 - conc120 L1	-0.0066	0.0845	3627	-0.078	1
conc0 L1 - conc0 L2	0.12165	0.101	3627	1.209	1
conc0 L1 - conc7.87 L2	-0.11534	0.125	3627	-0.923	1
conc0 L1 - conc14.05 L2	-0.05799	0.123	3627	-0.47	1
conc0 L1 - conc25.09 L2	-0.09592	0.123	3627	-0.779	1
conc0 L1 - conc44.8 L2	0.13333	0.124	3627	1.074	1
conc0 L1 - conc80 L2	-0.1332	0.122	3627	-1.089	1
conc0 L1 - conc120 L2	-0.05669	0.123	3627	-0.459	1
conc0 L1 - conc0 D1	-0.61845	0.131	3627	-4.709	0.0009
conc0 L1 - conc7.87 D1	-0.80957	0.15	3627	-5.391	<.0001
conc0 L1 - conc14.05 D1	-0.84461	0.149	3627	-5.674	<.0001
conc0 L1 - conc25.09 D1	-0.96634	0.149	3627	-6.494	<.0001
conc0 L1 - conc44.8 D1	-1.09381	0.149	3627	-7.354	<.0001
conc0 L1 - conc80 D1	-0.99893	0.148	3627	-6.741	<.0001
conc0 L1 - conc120 D1	-1.36211	0.149	3627	-9.152	<.0001
conc0 L1 - conc0 D2	-0.75794	0.156	3627	-4.849	0.0004
conc0 L1 - conc7.87 D2	-0.80739	0.172	3627	-4.681	0.001
conc0 L1 - conc14.05 D2	-0.85613	0.171	3627	-4.998	0.0002
conc0 L1 - conc25.09 D2	-0.94325	0.171	3627	-5.511	<.0001
conc0 L1 - conc44.8 D2	-1.07737	0.171	3627	-6.3	<.0001
conc0 L1 - conc80 D2	-0.96197	0.171	3627	-5.637	<.0001
conc0 L1 - conc120 D2	-1.32249	0.171	3627	-7.739	<.0001
conc7.87 L1 - conc14.05 L1	0.15836	0.0985	3627	1.608	0.9987
conc7.87 L1 - conc25.09 L1	0.0795	0.0981	3627	0.81	1
conc7.87 L1 - conc44.8 L1	0.15551	0.0984	3627	1.58	0.9991
conc7.87 L1 - conc80 L1	0.1355	0.0974	3627	1.392	0.9999
conc7.87 L1 - conc120 L1	0.18099	0.0986	3627	1.835	0.9906
conc7.87 L1 - conc0 L2	0.30924	0.125	3627	2.474	0.7682
conc7.87 L1 - conc7.87 L2	0.07225	0.109	3627	0.662	1
conc7.87 L1 - conc14.05 L2	0.1296	0.133	3627	0.971	1
conc7.87 L1 - conc25.09 L2	0.09167	0.133	3627	0.688	1
conc7.87 L1 - conc44.8 L2	0.32092	0.134	3627	2.394	0.8206
conc7.87 L1 - conc80 L2	0.05439	0.132	3627	0.411	1
conc7.87 L1 - conc120 L2	0.1309	0.133	3627	0.981	1
conc7.87 L1 - conc0 D1	-0.43086	0.151	3627	-2.857	0.4651
conc7.87 L1 - conc7.87 D1	-0.62198	0.137	3627	-4.526	0.002
conc7.87 L1 - conc14.05 D1	-0.65701	0.157	3627	-4.177	0.0091
conc7.87 L1 - conc25.09 D1	-0.77875	0.157	3627	-4.953	0.0003
conc7.87 L1 - conc44.8 D1	-0.90622	0.157	3627	-5.766	<.0001
conc7.87 L1 - conc80 D1	-0.81133	0.157	3627	-5.179	0.0001
conc7.87 L1 - conc120 D1	-1.17452	0.157	3627	-7.469	<.0001
conc7.87 L1 - conc0 D2	-0.57035	0.173	3627	-3.297	0.1773
conc7.87 L1 - conc7.87 D2	-0.6198	0.161	3627	-3.838	0.0329
conc7.87 L1 - conc14.05 D2	-0.66854	0.179	3627	-3.742	0.046
conc7.87 L1 - conc25.09 D2	-0.75566	0.179	3627	-4.233	0.0072
conc7.87 L1 - conc44.8 D2	-0.88978	0.178	3627	-4.988	0.0002
conc7.87 L1 - conc80 D2	-0.77438	0.178	3627	-4.35	0.0044
conc7.87 L1 - conc120 D2	-1.13489	0.178	3627	-6.366	<.0001
conc14.05 L1 - conc25.09 L1	-0.07887	0.0966	3627	-0.816	1
conc14.05 L1 - conc44.8 L1	-0.00286	0.097	3627	-0.029	1
conc14.05 L1 - conc80 L1	-0.02286	0.0959	3627	-0.239	1
conc14.05 L1 - conc120 L1	0.02262	0.0971	3627	0.233	1
conc14.05 L1 - conc0 L2	0.15087	0.124	3627	1.218	1
conc14.05 L1 - conc7.87 L2	-0.08611	0.134	3627	-0.644	1
conc14.05 L1 - conc14.05 L2	-0.02877	0.109	3627	-0.265	1
conc14.05 L1 - conc25.09 L2	-0.0667	0.132	3627	-0.505	1
conc14.05 L1 - conc44.8 L2	0.16255	0.133	3627	1.222	1
conc14.05 L1 - conc80 L2	-0.10397	0.131	3627	-0.792	1
conc14.05 L1 - conc120 L2	-0.02746	0.132	3627	-0.208	1
conc14.05 L1 - conc0 D1	-0.58922	0.15	3627	-3.932	0.0234
conc14.05 L1 - conc7.87 D1	-0.78034	0.158	3627	-4.951	0.0003
conc14.05 L1 - conc14.05 D1	-0.81538	0.137	3627	-5.955	<.0001
conc14.05 L1 - conc25.09 D1	-0.93711	0.156	3627	-5.996	<.0001
conc14.05 L1 - conc44.8 D1	-1.06458	0.156	3627	-6.814	<.0001
conc14.05 L1 - conc80 D1	-0.9697	0.156	3627	-6.227	<.0001
conc14.05 L1 - conc120 D1	-1.33288	0.156	3627	-8.527	<.0001
conc14.05 L1 - conc0 D2	-0.72871	0.172	3627	-4.233	0.0072
conc14.05 L1 - conc7.87 D2	-0.77816	0.179	3627	-4.348	0.0045
conc14.05 L1 - conc14.05 D2	-0.8269	0.161	3627	-5.136	0.0001
conc14.05 L1 - conc25.09 D2	-0.91402	0.178	3627	-5.143	0.0001
conc14.05 L1 - conc44.8 D2	-1.04814	0.178	3627	-5.903	<.0001
conc14.05 L1 - conc80 D2	-0.93275	0.177	3627	-5.263	0.0001
conc14.05 L1 - conc120 D2	-1.29326	0.177	3627	-7.288	<.0001
conc25.09 L1 - conc44.8 L1	0.07601	0.0966	3627	0.787	1
conc25.09 L1 - conc80 L1	0.05601	0.0955	3627	0.587	1
conc25.09 L1 - conc120 L1	0.10149	0.0967	3627	1.049	1
conc25.09 L1 - conc0 L2	0.22974	0.124	3627	1.86	0.9887
conc25.09 L1 - conc7.87 L2	-0.00724	0.133	3627	-0.054	1
conc25.09 L1 - conc14.05 L2	0.0501	0.132	3627	0.379	1
conc25.09 L1 - conc25.09 L2	0.01217	0.108	3627	0.113	1
conc25.09 L1 - conc44.8 L2	0.24142	0.133	3627	1.819	0.9917
conc25.09 L1 - conc80 L2	-0.0251	0.131	3627	-0.192	1
conc25.09 L1 - conc120 L2	0.0514	0.132	3627	0.389	1
conc25.09 L1 - conc0 D1	-0.51035	0.15	3627	-3.412	0.1296
conc25.09 L1 - conc7.87 D1	-0.70147	0.157	3627	-4.458	0.0028
conc25.09 L1 - conc14.05 D1	-0.73651	0.156	3627	-4.718	0.0008
conc25.09 L1 - conc25.09 D1	-0.85824	0.137	3627	-6.285	<.0001
conc25.09 L1 - conc44.8 D1	-0.98571	0.156	3627	-6.319	<.0001
conc25.09 L1 - conc80 D1	-0.89083	0.155	3627	-5.73	<.0001
conc25.09 L1 - conc120 D1	-1.25402	0.156	3627	-8.034	<.0001
conc25.09 L1 - conc0 D2	-0.64984	0.172	3627	-3.78	0.0404
conc25.09 L1 - conc7.87 D2	-0.69929	0.179	3627	-3.912	0.0252
conc25.09 L1 - conc14.05 D2	-0.74803	0.178	3627	-4.211	0.0079
conc25.09 L1 - conc25.09 D2	-0.83516	0.161	3627	-5.199	0.0001
conc25.09 L1 - conc44.8 D2	-0.96927	0.177	3627	-5.465	<.0001
conc25.09 L1 - conc80 D2	-0.85388	0.177	3627	-4.824	0.0005
conc25.09 L1 - conc120 D2	-1.21439	0.177	3627	-6.852	<.0001
conc44.8 L1 - conc80 L1	-0.02001	0.0958	3627	-0.209	1
conc44.8 L1 - conc120 L1	0.02548	0.0971	3627	0.262	1
conc44.8 L1 - conc0 L2	0.15373	0.124	3627	1.242	1
conc44.8 L1 - conc7.87 L2	-0.08325	0.134	3627	-0.623	1
conc44.8 L1 - conc14.05 L2	-0.02591	0.132	3627	-0.196	1
conc44.8 L1 - conc25.09 L2	-0.06384	0.132	3627	-0.483	1
conc44.8 L1 - conc44.8 L2	0.16541	0.109	3627	1.512	0.9996
conc44.8 L1 - conc80 L2	-0.10112	0.131	3627	-0.77	1
conc44.8 L1 - conc120 L2	-0.02461	0.132	3627	-0.186	1
conc44.8 L1 - conc0 D1	-0.58636	0.15	3627	-3.914	0.025
conc44.8 L1 - conc7.87 D1	-0.77749	0.158	3627	-4.934	0.0003
conc44.8 L1 - conc14.05 D1	-0.81252	0.156	3627	-5.198	0.0001
conc44.8 L1 - conc25.09 D1	-0.93426	0.156	3627	-5.979	<.0001
conc44.8 L1 - conc44.8 D1	-1.06173	0.137	3627	-7.765	<.0001
conc44.8 L1 - conc80 D1	-0.96684	0.156	3627	-6.21	<.0001
conc44.8 L1 - conc120 D1	-1.33003	0.156	3627	-8.51	<.0001
conc44.8 L1 - conc0 D2	-0.72586	0.172	3627	-4.217	0.0077
conc44.8 L1 - conc7.87 D2	-0.7753	0.179	3627	-4.333	0.0048
conc44.8 L1 - conc14.05 D2	-0.82405	0.178	3627	-4.635	0.0012
conc44.8 L1 - conc25.09 D2	-0.91117	0.178	3627	-5.128	0.0001
conc44.8 L1 - conc44.8 D2	-1.04529	0.161	3627	-6.505	<.0001
conc44.8 L1 - conc80 D2	-0.92989	0.177	3627	-5.248	0.0001
conc44.8 L1 - conc120 D2	-1.2904	0.177	3627	-7.273	<.0001
conc80 L1 - conc120 L1	0.04549	0.096	3627	0.474	1
conc80 L1 - conc0 L2	0.17374	0.123	3627	1.413	0.9999
conc80 L1 - conc7.87 L2	-0.06325	0.133	3627	-0.476	1
conc80 L1 - conc14.05 L2	-0.0059	0.131	3627	-0.045	1
conc80 L1 - conc25.09 L2	-0.04383	0.131	3627	-0.334	1
conc80 L1 - conc44.8 L2	0.18542	0.132	3627	1.403	0.9999
conc80 L1 - conc80 L2	-0.08111	0.107	3627	-0.755	1
conc80 L1 - conc120 L2	-0.0046	0.131	3627	-0.035	1
conc80 L1 - conc0 D1	-0.56636	0.149	3627	-3.798	0.0379
conc80 L1 - conc7.87 D1	-0.75748	0.157	3627	-4.828	0.0005
conc80 L1 - conc14.05 D1	-0.79252	0.156	3627	-5.092	0.0001
conc80 L1 - conc25.09 D1	-0.91425	0.156	3627	-5.876	<.0001
conc80 L1 - conc44.8 D1	-1.04172	0.156	3627	-6.698	<.0001
conc80 L1 - conc80 D1	-0.94684	0.136	3627	-6.95	<.0001
conc80 L1 - conc120 D1	-1.31002	0.156	3627	-8.419	<.0001
conc80 L1 - conc0 D2	-0.70585	0.171	3627	-4.116	0.0116
conc80 L1 - conc7.87 D2	-0.7553	0.178	3627	-4.235	0.0072
conc80 L1 - conc14.05 D2	-0.80404	0.177	3627	-4.537	0.0019
conc80 L1 - conc25.09 D2	-0.89116	0.177	3627	-5.032	0.0002
conc80 L1 - conc44.8 D2	-1.02528	0.177	3627	-5.794	<.0001
conc80 L1 - conc80 D2	-0.90988	0.16	3627	-5.674	<.0001
conc80 L1 - conc120 D2	-1.2704	0.177	3627	-7.184	<.0001
conc120 L1 - conc0 L2	0.12825	0.124	3627	1.035	1
conc120 L1 - conc7.87 L2	-0.10873	0.134	3627	-0.812	1
conc120 L1 - conc14.05 L2	-0.05139	0.132	3627	-0.388	1
conc120 L1 - conc25.09 L2	-0.08932	0.132	3627	-0.675	1
conc120 L1 - conc44.8 L2	0.13993	0.133	3627	1.052	1
conc120 L1 - conc80 L2	-0.1266	0.131	3627	-0.963	1
conc120 L1 - conc120 L2	-0.05009	0.109	3627	-0.461	1
conc120 L1 - conc0 D1	-0.61184	0.15	3627	-4.081	0.0133
conc120 L1 - conc7.87 D1	-0.80297	0.158	3627	-5.093	0.0001
conc120 L1 - conc14.05 D1	-0.838	0.156	3627	-5.357	<.0001
conc120 L1 - conc25.09 D1	-0.95974	0.156	3627	-6.138	<.0001
conc120 L1 - conc44.8 D1	-1.08721	0.156	3627	-6.956	<.0001
conc120 L1 - conc80 D1	-0.99232	0.156	3627	-6.37	<.0001
conc120 L1 - conc120 D1	-1.35551	0.137	3627	-9.896	<.0001
conc120 L1 - conc0 D2	-0.75134	0.172	3627	-4.363	0.0042
conc120 L1 - conc7.87 D2	-0.80078	0.179	3627	-4.473	0.0026
conc120 L1 - conc14.05 D2	-0.84953	0.178	3627	-4.775	0.0006
conc120 L1 - conc25.09 D2	-0.93665	0.178	3627	-5.268	0.0001
conc120 L1 - conc44.8 D2	-1.07077	0.178	3627	-6.028	<.0001
conc120 L1 - conc80 D2	-0.95537	0.177	3627	-5.389	<.0001
conc120 L1 - conc120 D2	-1.31588	0.161	3627	-8.191	<.0001
conc0 L2 - conc7.87 L2	-0.23698	0.0863	3627	-2.746	0.5556
conc0 L2 - conc14.05 L2	-0.17964	0.0841	3627	-2.137	0.9384
conc0 L2 - conc25.09 L2	-0.21757	0.0838	3627	-2.595	0.6784
conc0 L2 - conc44.8 L2	0.01168	0.0851	3627	0.137	1
conc0 L2 - conc80 L2	-0.25485	0.0825	3627	-3.089	0.2941
conc0 L2 - conc120 L2	-0.17834	0.0841	3627	-2.121	0.9432
conc0 L2 - conc0 D1	-0.74009	0.0938	3627	-7.891	<.0001
conc0 L2 - conc7.87 D1	-0.93122	0.119	3627	-7.843	<.0001
conc0 L2 - conc14.05 D1	-0.96625	0.117	3627	-8.253	<.0001
conc0 L2 - conc25.09 D1	-1.08799	0.117	3627	-9.3	<.0001
conc0 L2 - conc44.8 D1	-1.21546	0.117	3627	-10.397	<.0001
conc0 L2 - conc80 D1	-1.12057	0.116	3627	-9.642	<.0001
conc0 L2 - conc120 D1	-1.48376	0.117	3627	-12.679	<.0001
conc0 L2 - conc0 D2	-0.87959	0.126	3627	-6.966	<.0001
conc0 L2 - conc7.87 D2	-0.92903	0.146	3627	-6.372	<.0001
conc0 L2 - conc14.05 D2	-0.97778	0.144	3627	-6.771	<.0001
conc0 L2 - conc25.09 D2	-1.0649	0.144	3627	-7.381	<.0001
conc0 L2 - conc44.8 D2	-1.19902	0.144	3627	-8.322	<.0001
conc0 L2 - conc80 D2	-1.08362	0.144	3627	-7.544	<.0001
conc0 L2 - conc120 D2	-1.44413	0.144	3627	-10.033	<.0001
conc7.87 L2 - conc14.05 L2	0.05734	0.0981	3627	0.585	1
conc7.87 L2 - conc25.09 L2	0.01941	0.0979	3627	0.198	1
conc7.87 L2 - conc44.8 L2	0.24866	0.099	3627	2.512	0.741
conc7.87 L2 - conc80 L2	-0.01786	0.0968	3627	-0.185	1
conc7.87 L2 - conc120 L2	0.05865	0.0981	3627	0.598	1
conc7.87 L2 - conc0 D1	-0.50311	0.119	3627	-4.212	0.0079
conc7.87 L2 - conc7.87 D1	-0.69423	0.102	3627	-6.805	<.0001
conc7.87 L2 - conc14.05 D1	-0.72927	0.128	3627	-5.719	<.0001
conc7.87 L2 - conc25.09 D1	-0.851	0.127	3627	-6.677	<.0001
conc7.87 L2 - conc44.8 D1	-0.97847	0.127	3627	-7.682	<.0001
conc7.87 L2 - conc80 D1	-0.88359	0.127	3627	-6.971	<.0001
conc7.87 L2 - conc120 D1	-1.24677	0.127	3627	-9.78	<.0001
conc7.87 L2 - conc0 D2	-0.6426	0.146	3627	-4.391	0.0037
conc7.87 L2 - conc7.87 D2	-0.69205	0.133	3627	-5.221	0.0001
conc7.87 L2 - conc14.05 D2	-0.74079	0.153	3627	-4.842	0.0005
conc7.87 L2 - conc25.09 D2	-0.82792	0.153	3627	-5.416	<.0001
conc7.87 L2 - conc44.8 D2	-0.96203	0.153	3627	-6.3	<.0001
conc7.87 L2 - conc80 D2	-0.84664	0.152	3627	-5.56	<.0001
conc7.87 L2 - conc120 D2	-1.20715	0.153	3627	-7.913	<.0001
conc14.05 L2 - conc25.09 L2	-0.03793	0.0959	3627	-0.395	1
conc14.05 L2 - conc44.8 L2	0.19132	0.097	3627	1.972	0.9758
conc14.05 L2 - conc80 L2	-0.0752	0.0948	3627	-0.794	1
conc14.05 L2 - conc120 L2	0.0013	0.0961	3627	0.014	1
conc14.05 L2 - conc0 D1	-0.56045	0.118	3627	-4.756	0.0007
conc14.05 L2 - conc7.87 D1	-0.75157	0.128	3627	-5.892	<.0001
conc14.05 L2 - conc14.05 D1	-0.78661	0.101	3627	-7.796	<.0001
conc14.05 L2 - conc25.09 D1	-0.90834	0.126	3627	-7.212	<.0001
conc14.05 L2 - conc44.8 D1	-1.03581	0.126	3627	-8.229	<.0001
conc14.05 L2 - conc80 D1	-0.94093	0.125	3627	-7.514	<.0001
conc14.05 L2 - conc120 D1	-1.30412	0.126	3627	-10.352	<.0001
conc14.05 L2 - conc0 D2	-0.69994	0.145	3627	-4.826	0.0005
conc14.05 L2 - conc7.87 D2	-0.74939	0.153	3627	-4.895	0.0004
conc14.05 L2 - conc14.05 D2	-0.79813	0.132	3627	-6.065	<.0001
conc14.05 L2 - conc25.09 D2	-0.88526	0.152	3627	-5.839	<.0001
conc14.05 L2 - conc44.8 D2	-1.01938	0.151	3627	-6.731	<.0001
conc14.05 L2 - conc80 D2	-0.90398	0.151	3627	-5.985	<.0001
conc14.05 L2 - conc120 D2	-1.26449	0.151	3627	-8.357	<.0001
conc25.09 L2 - conc44.8 L2	0.22925	0.0968	3627	2.367	0.8364
conc25.09 L2 - conc80 L2	-0.03727	0.0946	3627	-0.394	1
conc25.09 L2 - conc120 L2	0.03923	0.096	3627	0.409	1
conc25.09 L2 - conc0 D1	-0.52252	0.118	3627	-4.44	0.003
conc25.09 L2 - conc7.87 D1	-0.71365	0.127	3627	-5.6	<.0001
conc25.09 L2 - conc14.05 D1	-0.74868	0.126	3627	-5.947	<.0001
conc25.09 L2 - conc25.09 D1	-0.87041	0.101	3627	-8.65	<.0001
conc25.09 L2 - conc44.8 D1	-0.99788	0.126	3627	-7.937	<.0001
conc25.09 L2 - conc80 D1	-0.903	0.125	3627	-7.219	<.0001
conc25.09 L2 - conc120 D1	-1.26619	0.126	3627	-10.062	<.0001
conc25.09 L2 - conc0 D2	-0.66201	0.145	3627	-4.568	0.0017
conc25.09 L2 - conc7.87 D2	-0.71146	0.153	3627	-4.651	0.0012
conc25.09 L2 - conc14.05 D2	-0.7602	0.152	3627	-5.014	0.0002
conc25.09 L2 - conc25.09 D2	-0.84733	0.131	3627	-6.452	<.0001
conc25.09 L2 - conc44.8 D2	-0.98145	0.151	3627	-6.486	<.0001
conc25.09 L2 - conc80 D2	-0.86605	0.151	3627	-5.739	<.0001
conc25.09 L2 - conc120 D2	-1.22656	0.151	3627	-8.113	<.0001
conc44.8 L2 - conc80 L2	-0.26653	0.0957	3627	-2.785	0.5236
conc44.8 L2 - conc120 L2	-0.19002	0.0971	3627	-1.958	0.9779
conc44.8 L2 - conc0 D1	-0.75177	0.119	3627	-6.34	<.0001
conc44.8 L2 - conc7.87 D1	-0.9429	0.128	3627	-7.352	<.0001
conc44.8 L2 - conc14.05 D1	-0.97793	0.127	3627	-7.718	<.0001
conc44.8 L2 - conc25.09 D1	-1.09967	0.127	3627	-8.684	<.0001
conc44.8 L2 - conc44.8 D1	-1.22714	0.102	3627	-12.082	<.0001
conc44.8 L2 - conc80 D1	-1.13225	0.126	3627	-8.991	<.0001
conc44.8 L2 - conc120 D1	-1.49544	0.127	3627	-11.806	<.0001
conc44.8 L2 - conc0 D2	-0.89127	0.146	3627	-6.12	<.0001
conc44.8 L2 - conc7.87 D2	-0.94071	0.154	3627	-6.122	<.0001
conc44.8 L2 - conc14.05 D2	-0.98946	0.152	3627	-6.496	<.0001
conc44.8 L2 - conc25.09 D2	-1.07658	0.152	3627	-7.074	<.0001
conc44.8 L2 - conc44.8 D2	-1.2107	0.132	3627	-9.177	<.0001
conc44.8 L2 - conc80 D2	-1.0953	0.152	3627	-7.225	<.0001
conc44.8 L2 - conc120 D2	-1.45581	0.152	3627	-9.585	<.0001
conc80 L2 - conc120 L2	0.07651	0.0948	3627	0.807	1
conc80 L2 - conc0 D1	-0.48525	0.117	3627	-4.156	0.0099
conc80 L2 - conc7.87 D1	-0.67637	0.127	3627	-5.345	<.0001
conc80 L2 - conc14.05 D1	-0.71141	0.125	3627	-5.691	<.0001
conc80 L2 - conc25.09 D1	-0.83314	0.125	3627	-6.669	<.0001
conc80 L2 - conc44.8 D1	-0.96061	0.125	3627	-7.695	<.0001
conc80 L2 - conc80 D1	-0.86573	0.0998	3627	-8.674	<.0001
conc80 L2 - conc120 D1	-1.22891	0.125	3627	-9.835	<.0001
conc80 L2 - conc0 D2	-0.62474	0.144	3627	-4.334	0.0047
conc80 L2 - conc7.87 D2	-0.67419	0.152	3627	-4.428	0.0031
conc80 L2 - conc14.05 D2	-0.72293	0.151	3627	-4.791	0.0006
conc80 L2 - conc25.09 D2	-0.81005	0.151	3627	-5.373	<.0001
conc80 L2 - conc44.8 D2	-0.94417	0.151	3627	-6.27	<.0001
conc80 L2 - conc80 D2	-0.82877	0.131	3627	-6.341	<.0001
conc80 L2 - conc120 D2	-1.18929	0.15	3627	-7.905	<.0001
conc120 L2 - conc0 D1	-0.56176	0.118	3627	-4.766	0.0007
conc120 L2 - conc7.87 D1	-0.75288	0.128	3627	-5.901	<.0001
conc120 L2 - conc14.05 D1	-0.78791	0.126	3627	-6.251	<.0001
conc120 L2 - conc25.09 D1	-0.90965	0.126	3627	-7.221	<.0001
conc120 L2 - conc44.8 D1	-1.03712	0.126	3627	-8.238	<.0001
conc120 L2 - conc80 D1	-0.94223	0.125	3627	-7.523	<.0001
conc120 L2 - conc120 D1	-1.30542	0.101	3627	-12.939	<.0001
conc120 L2 - conc0 D2	-0.70125	0.145	3627	-4.834	0.0005
conc120 L2 - conc7.87 D2	-0.75069	0.153	3627	-4.903	0.0003
conc120 L2 - conc14.05 D2	-0.79944	0.152	3627	-5.268	0.0001
conc120 L2 - conc25.09 D2	-0.88656	0.152	3627	-5.847	<.0001
conc120 L2 - conc44.8 D2	-1.02068	0.151	3627	-6.739	<.0001
conc120 L2 - conc80 D2	-0.90528	0.151	3627	-5.993	<.0001
conc120 L2 - conc120 D2	-1.26579	0.131	3627	-9.654	<.0001
conc0 D1 - conc7.87 D1	-0.19112	0.0816	3627	-2.343	0.8502
conc0 D1 - conc14.05 D1	-0.22616	0.0791	3627	-2.857	0.4648
conc0 D1 - conc25.09 D1	-0.34789	0.079	3627	-4.402	0.0035
conc0 D1 - conc44.8 D1	-0.47536	0.0789	3627	-6.024	<.0001
conc0 D1 - conc80 D1	-0.38048	0.0779	3627	-4.885	0.0004
conc0 D1 - conc120 D1	-0.74366	0.0791	3627	-9.402	<.0001
conc0 D1 - conc0 D2	-0.13949	0.0902	3627	-1.546	0.9994
conc0 D1 - conc7.87 D2	-0.18894	0.116	3627	-1.629	0.9985
conc0 D1 - conc14.05 D2	-0.23768	0.114	3627	-2.081	0.954
conc0 D1 - conc25.09 D2	-0.32481	0.114	3627	-2.848	0.4721
conc0 D1 - conc44.8 D2	-0.45892	0.114	3627	-4.033	0.016
conc0 D1 - conc80 D2	-0.34353	0.113	3627	-3.034	0.3315
conc0 D1 - conc120 D2	-0.70404	0.114	3627	-6.197	<.0001
conc7.87 D1 - conc14.05 D1	-0.03504	0.093	3627	-0.377	1
conc7.87 D1 - conc25.09 D1	-0.15677	0.0929	3627	-1.687	0.9973
conc7.87 D1 - conc44.8 D1	-0.28424	0.0928	3627	-3.063	0.3116
conc7.87 D1 - conc80 D1	-0.18936	0.0919	3627	-2.06	0.9592
conc7.87 D1 - conc120 D1	-0.55254	0.093	3627	-5.943	<.0001
conc7.87 D1 - conc0 D2	0.05163	0.116	3627	0.446	1
conc7.87 D1 - conc7.87 D2	0.00218	0.0979	3627	0.022	1
conc7.87 D1 - conc14.05 D2	-0.04656	0.124	3627	-0.375	1
conc7.87 D1 - conc25.09 D2	-0.13368	0.124	3627	-1.078	1
conc7.87 D1 - conc44.8 D2	-0.2678	0.124	3627	-2.163	0.9301
conc7.87 D1 - conc80 D2	-0.1524	0.123	3627	-1.236	1
conc7.87 D1 - conc120 D2	-0.51292	0.124	3627	-4.149	0.0102
conc14.05 D1 - conc25.09 D1	-0.12173	0.0908	3627	-1.341	1
conc14.05 D1 - conc44.8 D1	-0.2492	0.0907	3627	-2.748	0.5542
conc14.05 D1 - conc80 D1	-0.15432	0.0898	3627	-1.719	0.9964
conc14.05 D1 - conc120 D1	-0.51751	0.0908	3627	-5.697	<.0001
conc14.05 D1 - conc0 D2	0.08667	0.114	3627	0.759	1
conc14.05 D1 - conc7.87 D2	0.03722	0.124	3627	0.3	1
conc14.05 D1 - conc14.05 D2	-0.01152	0.0966	3627	-0.119	1
conc14.05 D1 - conc25.09 D2	-0.09865	0.122	3627	-0.806	1
conc14.05 D1 - conc44.8 D2	-0.23276	0.122	3627	-1.905	0.9845
conc14.05 D1 - conc80 D2	-0.11737	0.122	3627	-0.964	1
conc14.05 D1 - conc120 D2	-0.47788	0.122	3627	-3.916	0.0249
conc25.09 D1 - conc44.8 D1	-0.12747	0.0906	3627	-1.407	0.9999
conc25.09 D1 - conc80 D1	-0.03259	0.0897	3627	-0.363	1
conc25.09 D1 - conc120 D1	-0.39577	0.0907	3627	-4.362	0.0042
conc25.09 D1 - conc0 D2	0.2084	0.114	3627	1.827	0.9912
conc25.09 D1 - conc7.87 D2	0.15895	0.124	3627	1.28	1
conc25.09 D1 - conc14.05 D2	0.11021	0.122	3627	0.9	1
conc25.09 D1 - conc25.09 D2	0.02309	0.0963	3627	0.24	1
conc25.09 D1 - conc44.8 D2	-0.11103	0.122	3627	-0.909	1
conc25.09 D1 - conc80 D2	0.00437	0.122	3627	0.036	1
conc25.09 D1 - conc120 D2	-0.35615	0.122	3627	-2.921	0.4149
conc44.8 D1 - conc80 D1	0.09488	0.0896	3627	1.059	1
conc44.8 D1 - conc120 D1	-0.2683	0.0906	3627	-2.96	0.3848
conc44.8 D1 - conc0 D2	0.33587	0.114	3627	2.947	0.3948
conc44.8 D1 - conc7.87 D2	0.28642	0.124	3627	2.309	0.8682
conc44.8 D1 - conc14.05 D2	0.23768	0.122	3627	1.942	0.9801
conc44.8 D1 - conc25.09 D2	0.15056	0.122	3627	1.232	1
conc44.8 D1 - conc44.8 D2	0.01644	0.0959	3627	0.172	1
conc44.8 D1 - conc80 D2	0.13184	0.122	3627	1.085	1
conc44.8 D1 - conc120 D2	-0.22868	0.122	3627	-1.877	0.9873
conc80 D1 - conc120 D1	-0.36318	0.0897	3627	-4.047	0.0152
conc80 D1 - conc0 D2	0.24099	0.113	3627	2.127	0.9414
conc80 D1 - conc7.87 D2	0.19154	0.123	3627	1.552	0.9993
conc80 D1 - conc14.05 D2	0.1428	0.122	3627	1.173	1
conc80 D1 - conc25.09 D2	0.05567	0.122	3627	0.458	1
conc80 D1 - conc44.8 D2	-0.07844	0.121	3627	-0.646	1
conc80 D1 - conc80 D2	0.03695	0.0956	3627	0.386	1
conc80 D1 - conc120 D2	-0.32356	0.121	3627	-2.67	0.6186
conc120 D1 - conc0 D2	0.60417	0.114	3627	5.297	<.0001
conc120 D1 - conc7.87 D2	0.55472	0.124	3627	4.469	0.0026
conc120 D1 - conc14.05 D2	0.50598	0.122	3627	4.131	0.0109
conc120 D1 - conc25.09 D2	0.41886	0.122	3627	3.424	0.1249
conc120 D1 - conc44.8 D2	0.28474	0.122	3627	2.332	0.856
conc120 D1 - conc80 D2	0.40014	0.122	3627	3.291	0.1801
conc120 D1 - conc120 D2	0.03963	0.0957	3627	0.414	1
conc0 D2 - conc7.87 D2	-0.04945	0.0815	3627	-0.607	1
conc0 D2 - conc14.05 D2	-0.09819	0.0789	3627	-1.244	1
conc0 D2 - conc25.09 D2	-0.18531	0.0787	3627	-2.356	0.8429
conc0 D2 - conc44.8 D2	-0.31943	0.0783	3627	-4.08	0.0133
conc0 D2 - conc80 D2	-0.20403	0.0775	3627	-2.632	0.6487
conc0 D2 - conc120 D2	-0.56455	0.078	3627	-7.242	<.0001
conc7.87 D2 - conc14.05 D2	-0.04874	0.0929	3627	-0.525	1
conc7.87 D2 - conc25.09 D2	-0.13587	0.0927	3627	-1.466	0.9997
conc7.87 D2 - conc44.8 D2	-0.26998	0.0923	3627	-2.924	0.4123
conc7.87 D2 - conc80 D2	-0.15459	0.0917	3627	-1.686	0.9973
conc7.87 D2 - conc120 D2	-0.5151	0.092	3627	-5.596	<.0001
conc14.05 D2 - conc25.09 D2	-0.08712	0.0904	3627	-0.964	1
conc14.05 D2 - conc44.8 D2	-0.22124	0.0901	3627	-2.456	0.7805
conc14.05 D2 - conc80 D2	-0.10584	0.0894	3627	-1.184	1
conc14.05 D2 - conc120 D2	-0.46636	0.0898	3627	-5.194	0.0001
conc25.09 D2 - conc44.8 D2	-0.13412	0.0899	3627	-1.493	0.9996
conc25.09 D2 - conc80 D2	-0.01872	0.0892	3627	-0.21	1
conc25.09 D2 - conc120 D2	-0.37923	0.0896	3627	-4.234	0.0072
conc44.8 D2 - conc80 D2	0.1154	0.0888	3627	1.299	1
conc44.8 D2 - conc120 D2	-0.24512	0.0892	3627	-2.747	0.5552
conc80 D2 - conc120 D2	-0.36051	0.0885	3627	-4.071	0.0138
Results are given on the log odds ratio (not the response) scale.
P value adjustment: tukey method for comparing a family of 28 estimates

## Sheet: Excel Table S2
Excel Table S2: Summary data for Linear Mixed Effects Model in Figure 1D; pairwise comparisons shown in Figure 1D
Linear mixed model fit by REML ['lmerMod']
Formula: value ~ conc + variable + (1 | expID)
Data: plotdata
REML criterion at convergence: 318.5
Scaled residuals:
Min	1Q	Median	3Q	Max
-1.6326	-0.5767	-0.3573	0.503	10.8262
Random effects:
Groups	Name	Variance	Std.Dev.
expID	(Intercept)	0.009685	0.09841
Residual		0.121777	0.34897
Number of obs: 364, groups: expID, 182
Fixed effects:
	Estimate	Std. Error	t value
(Intercept)	0.41862	0.04362	9.597
conc7.87	0.02027	0.07021	0.289
conc14.05	-0.01371	0.06809	-0.201
conc25.09	0.02306	0.06809	0.339
conc44.8	0.10227	0.06809	1.502
conc80	0.07205	0.06715	1.073
conc120	0.03749	0.06809	0.551
variableVSR2	-0.15031	0.03658	-4.109
Correlation of Fixed Effects:
	(Intr)	conc7.87	conc14.05	conc25.09	conc44.8	conc80	cnc120
conc7.87	-0.512
conc14.05	-0.528	0.328
conc25.09	-0.528	0.328	0.338
conc44.8	-0.528	0.328	0.338	0.338
conc80	-0.535	0.333	0.343	0.343	0.343
conc120	-0.528	0.328	0.338	0.338	0.338	0.343
variablVSR2	-0.419	0	0	0	0	0	0
###########################################################################################################
Pairwise comparisons
$emmeans
conc	variable	emmean	SE	df	lower.CL	upper.CL
0	VSR1	0.419	0.0436	247	0.333	0.505
7.87	VSR1	0.439	0.0608	210	0.319	0.559
14.05	VSR1	0.405	0.0583	213	0.29	0.52
25.09	VSR1	0.442	0.0583	213	0.327	0.557
44.8	VSR1	0.521	0.0583	213	0.406	0.636
80	VSR1	0.491	0.0572	214	0.378	0.603
120	VSR1	0.456	0.0583	213	0.341	0.571
0	VSR2	0.268	0.0436	247	0.182	0.354
7.87	VSR2	0.289	0.0608	210	0.169	0.408
14.05	VSR2	0.255	0.0583	213	0.14	0.37
25.09	VSR2	0.291	0.0583	213	0.176	0.406
44.8	VSR2	0.371	0.0583	213	0.256	0.486
80	VSR2	0.34	0.0572	214	0.228	0.453
120	VSR2	0.306	0.0583	213	0.191	0.421
Degrees-of-freedom method: kenward-roger
Confidence level used: 0.95
$contrasts
contrast	estimate	SE	df	t.ratio	p.value
conc0 VSR1 - conc7.87 VSR1	-0.02027	0.0702	175	-0.289	1
conc0 VSR1 - conc14.05 VSR1	0.01371	0.0681	175	0.201	1
conc0 VSR1 - conc25.09 VSR1	-0.02306	0.0681	175	-0.339	1
conc0 VSR1 - conc44.8 VSR1	-0.10227	0.0681	175	-1.502	0.9657
conc0 VSR1 - conc80 VSR1	-0.07205	0.0671	175	-1.073	0.9984
conc0 VSR1 - conc120 VSR1	-0.03749	0.0681	175	-0.551	1
conc0 VSR1 - conc0 VSR2	0.15031	0.0366	181	4.109	0.0046
conc0 VSR1 - conc7.87 VSR2	0.13004	0.0792	264	1.643	0.933
conc0 VSR1 - conc14.05 VSR2	0.16402	0.0773	269	2.122	0.6856
conc0 VSR1 - conc25.09 VSR2	0.12726	0.0773	269	1.646	0.9319
conc0 VSR1 - conc44.8 VSR2	0.04804	0.0773	269	0.622	1
conc0 VSR1 - conc80 VSR2	0.07826	0.0765	271	1.023	0.9991
conc0 VSR1 - conc120 VSR2	0.11282	0.0773	269	1.46	0.9734
conc7.87 VSR1 - conc14.05 VSR1	0.03398	0.0802	175	0.424	1
conc7.87 VSR1 - conc25.09 VSR1	-0.00278	0.0802	175	-0.035	1
conc7.87 VSR1 - conc44.8 VSR1	-0.082	0.0802	175	-1.023	0.9991
conc7.87 VSR1 - conc80 VSR1	-0.05178	0.0794	175	-0.652	1
conc7.87 VSR1 - conc120 VSR1	-0.01722	0.0802	175	-0.215	1
conc7.87 VSR1 - conc0 VSR2	0.17058	0.0792	264	2.155	0.6624
conc7.87 VSR1 - conc7.87 VSR2	0.15031	0.0366	181	4.109	0.0046
conc7.87 VSR1 - conc14.05 VSR2	0.18429	0.0881	245	2.091	0.7068
conc7.87 VSR1 - conc25.09 VSR2	0.14753	0.0881	245	1.674	0.9231
conc7.87 VSR1 - conc44.8 VSR2	0.06831	0.0881	245	0.775	1
conc7.87 VSR1 - conc80 VSR2	0.09853	0.0874	246	1.127	0.9975
conc7.87 VSR1 - conc120 VSR2	0.13309	0.0881	245	1.51	0.9647
conc14.05 VSR1 - conc25.09 VSR1	-0.03676	0.0783	175	-0.469	1
conc14.05 VSR1 - conc44.8 VSR1	-0.11598	0.0783	175	-1.48	0.9695
conc14.05 VSR1 - conc80 VSR1	-0.08576	0.0775	175	-1.106	0.9979
conc14.05 VSR1 - conc120 VSR1	-0.0512	0.0783	175	-0.654	1
conc14.05 VSR1 - conc0 VSR2	0.13661	0.0773	269	1.767	0.8886
conc14.05 VSR1 - conc7.87 VSR2	0.11634	0.0881	245	1.32	0.9888
conc14.05 VSR1 - conc14.05 VSR2	0.15031	0.0366	181	4.109	0.0046
conc14.05 VSR1 - conc25.09 VSR2	0.11355	0.0865	248	1.313	0.9893
conc14.05 VSR1 - conc44.8 VSR2	0.03433	0.0865	248	0.397	1
conc14.05 VSR1 - conc80 VSR2	0.06455	0.0857	250	0.753	1
conc14.05 VSR1 - conc120 VSR2	0.09912	0.0865	248	1.146	0.9971
conc25.09 VSR1 - conc44.8 VSR1	-0.07922	0.0783	175	-1.011	0.9992
conc25.09 VSR1 - conc80 VSR1	-0.049	0.0775	175	-0.632	1
conc25.09 VSR1 - conc120 VSR1	-0.01443	0.0783	175	-0.184	1
conc25.09 VSR1 - conc0 VSR2	0.17337	0.0773	269	2.243	0.5986
conc25.09 VSR1 - conc7.87 VSR2	0.1531	0.0881	245	1.737	0.9005
conc25.09 VSR1 - conc14.05 VSR2	0.18707	0.0865	248	2.164	0.656
conc25.09 VSR1 - conc25.09 VSR2	0.15031	0.0366	181	4.109	0.0046
conc25.09 VSR1 - conc44.8 VSR2	0.0711	0.0865	248	0.822	0.9999
conc25.09 VSR1 - conc80 VSR2	0.10131	0.0857	250	1.182	0.996
conc25.09 VSR1 - conc120 VSR2	0.13588	0.0865	248	1.572	0.9518
conc44.8 VSR1 - conc80 VSR1	0.03022	0.0775	175	0.39	1
conc44.8 VSR1 - conc120 VSR1	0.06478	0.0783	175	0.827	0.9999
conc44.8 VSR1 - conc0 VSR2	0.25259	0.0773	269	3.268	0.0706
conc44.8 VSR1 - conc7.87 VSR2	0.23231	0.0881	245	2.636	0.3234
conc44.8 VSR1 - conc14.05 VSR2	0.26629	0.0865	248	3.08	0.1186
conc44.8 VSR1 - conc25.09 VSR2	0.22953	0.0865	248	2.655	0.3119
conc44.8 VSR1 - conc44.8 VSR2	0.15031	0.0366	181	4.109	0.0046
conc44.8 VSR1 - conc80 VSR2	0.18053	0.0857	250	2.106	0.6964
conc44.8 VSR1 - conc120 VSR2	0.2151	0.0865	248	2.488	0.4208
conc80 VSR1 - conc120 VSR1	0.03456	0.0775	175	0.446	1
conc80 VSR1 - conc0 VSR2	0.22237	0.0765	271	2.908	0.1808
conc80 VSR1 - conc7.87 VSR2	0.2021	0.0874	246	2.312	0.5476
conc80 VSR1 - conc14.05 VSR2	0.23607	0.0857	250	2.754	0.2552
conc80 VSR1 - conc25.09 VSR2	0.19931	0.0857	250	2.325	0.5379
conc80 VSR1 - conc44.8 VSR2	0.12009	0.0857	250	1.401	0.9811
conc80 VSR1 - conc80 VSR2	0.15031	0.0366	181	4.109	0.0046
conc80 VSR1 - conc120 VSR2	0.18488	0.0857	250	2.157	0.6609
conc120 VSR1 - conc0 VSR2	0.1878	0.0773	269	2.43	0.4617
conc120 VSR1 - conc7.87 VSR2	0.16753	0.0881	245	1.901	0.8242
conc120 VSR1 - conc14.05 VSR2	0.20151	0.0865	248	2.331	0.5339
conc120 VSR1 - conc25.09 VSR2	0.16475	0.0865	248	1.906	0.8217
conc120 VSR1 - conc44.8 VSR2	0.08553	0.0865	248	0.989	0.9994
conc120 VSR1 - conc80 VSR2	0.11575	0.0857	250	1.35	0.9863
conc120 VSR1 - conc120 VSR2	0.15031	0.0366	181	4.109	0.0046
conc0 VSR2 - conc7.87 VSR2	-0.02027	0.0702	175	-0.289	1
conc0 VSR2 - conc14.05 VSR2	0.01371	0.0681	175	0.201	1
conc0 VSR2 - conc25.09 VSR2	-0.02306	0.0681	175	-0.339	1
conc0 VSR2 - conc44.8 VSR2	-0.10227	0.0681	175	-1.502	0.9657
conc0 VSR2 - conc80 VSR2	-0.07205	0.0671	175	-1.073	0.9984
conc0 VSR2 - conc120 VSR2	-0.03749	0.0681	175	-0.551	1
conc7.87 VSR2 - conc14.05 VSR2	0.03398	0.0802	175	0.424	1
conc7.87 VSR2 - conc25.09 VSR2	-0.00278	0.0802	175	-0.035	1
conc7.87 VSR2 - conc44.8 VSR2	-0.082	0.0802	175	-1.023	0.9991
conc7.87 VSR2 - conc80 VSR2	-0.05178	0.0794	175	-0.652	1
conc7.87 VSR2 - conc120 VSR2	-0.01722	0.0802	175	-0.215	1
conc14.05 VSR2 - conc25.09 VSR2	-0.03676	0.0783	175	-0.469	1
conc14.05 VSR2 - conc44.8 VSR2	-0.11598	0.0783	175	-1.48	0.9695
conc14.05 VSR2 - conc80 VSR2	-0.08576	0.0775	175	-1.106	0.9979
conc14.05 VSR2 - conc120 VSR2	-0.0512	0.0783	175	-0.654	1
conc25.09 VSR2 - conc44.8 VSR2	-0.07922	0.0783	175	-1.011	0.9992
conc25.09 VSR2 - conc80 VSR2	-0.049	0.0775	175	-0.632	1
conc25.09 VSR2 - conc120 VSR2	-0.01443	0.0783	175	-0.184	1
conc44.8 VSR2 - conc80 VSR2	0.03022	0.0775	175	0.39	1
conc44.8 VSR2 - conc120 VSR2	0.06478	0.0783	175	0.827	0.9999
conc80 VSR2 - conc120 VSR2	0.03456	0.0775	175	0.446	1
Degrees-of-freedom method: kenward-roger
P value adjustment: tukey method for comparing a family of 14 estimates

## Sheet: Excel Table S3
Excel Table S3: Summary data underlying box and violin plots shown in Figure 1
Figure 1C Phase Plots
color	chemical	concentration	variable	phase	ymin	box_lower_end	median	box_upper_end	ymax	outliers
grey	PFOS	0	TL	L1	2.093	4.818	5.684	6.652	9.371	11.132|9.876|9.873|10.017|9.52|10.185|9.913|10.266|9.521|11.581|11.152|9.523|9.516|9.996|12.109|15.282
#BAF6FF	PFOS	7.87	TL	L1	4.64	5.636	6.639	7.973	10.495	11.49
#99DDE7	PFOS	14.05	TL	L1	3.131	5.171	5.848	6.8105	9.241	11.354|10.682|9.78|9.293|12.079|9.741|10.407
#79C3D0	PFOS	25.09	TL	L1	3.515	5.376	6.077	7.5545	10.134	11.195|12.574|12.772|12.66|13.037
#59ABB9	PFOS	44.8	TL	L1	3.057	4.949	5.845	6.7115	9.277	10.213|9.488|11.492|10.125|10.815|9.606|11.9|10.239|9.925
#3992A2	PFOS	80	TL	L1	2.932	5.0935	6.051	7.0625	9.702	10.715|10.239|10.451|11.332
#19798B	PFOS	120	TL	L1	2.978	4.888	5.764	6.913	9.905	11.295|11.847|11.648|12.339|11.481|10.359
grey	PFOS	0	TL	L2	2.728	4.773	5.55	6.326	8.598	10.282|9.489|10.353|9.07|10.035|9.979|14.282|20.608
#BAF6FF	PFOS	7.87	TL	L2	2.833	5.454	6.306	8.292	11.973	12.845|12.998|18.311|17.435
#99DDE7	PFOS	14.05	TL	L2	2.79	5.272	6.261	7.112	8.894	14.988|16.849|26.228|15.651|10.036|10.273|10.575|10.041|12.723|13.467
#79C3D0	PFOS	25.09	TL	L2	3.396	5.3435	5.938	7.014	9.389	11.246|10.684|9.538|25.314|17.519|16.973|24.924|10.173|10.968|10.253
#59ABB9	PFOS	44.8	TL	L2	3.245	4.9115	5.582	6.239	8.211	9.469|2.799|8.691
#3992A2	PFOS	80	TL	L2	3.022	5.52925	6.179	7.34825	9.646	12.367|16.004|28.672|21.519|24.322|11.091|10.851|10.105|13.114|24.814
#19798B	PFOS	120	TL	L2	2.851	4.864	5.819	7.441	11.049	21.273|16.724|20.15|24.631|25.124|12.719|11.494|12.773
grey	PFOS	0	TL	D1	3.442	8.761	10.8	14.055	21.562	22.652|25.129|23.797|22.737
#BAF6FF	PFOS	7.87	TL	D1	4.522	10.487	12.738	15.75	22.02	24.608
#99DDE7	PFOS	14.05	TL	D1	4.407	10.0065	12.671	15.064	21.985	22.841|24.248|22.767|27.946|26.71|27.242|25.151
#79C3D0	PFOS	25.09	TL	D1	4.924	11.2805	14.066	17.21	25.384	26.846|27.899|26.817
#59ABB9	PFOS	44.8	TL	D1	4.129	12.335	15.301	18.63	27.062
#3992A2	PFOS	80	TL	D1	4.047	11.6898	14.588	17.123	24.283	26.667
#19798B	PFOS	120	TL	D1	5.241	13.3875	16.481	19.828	28.145	29.692|31.404|31.255|30.356
grey	PFOS	0	TL	D2	4.108	5.814	7.037	9.405	14.685	16.127|15.52|16.478|20.351|22.899|23.723|17.756|22.513|16.652|16.62|16.612|16.378|15.35|17.133|15.285|15.923|20.991|17.76|15.563
#BAF6FF	PFOS	7.87	TL	D2	3.504	5.91025	7.476	10.4223	16.751	22.729|23.118|19.919|18.023
#99DDE7	PFOS	14.05	TL	D2	4.437	6.366	8.1215	10.3715	16.215	19.183|17.156|17.373|17.793|17.349|16.52|16.817|17.094|20.69|17.001
#79C3D0	PFOS	25.09	TL	D2	4.438	6.85375	9.198	11.9395	18.829
#59ABB9	PFOS	44.8	TL	D2	4.053	7.2345	10.0625	13.4433	19.291
#3992A2	PFOS	80	TL	D2	4.072	6.711	9.0355	12.5832	17.359
#19798B	PFOS	120	TL	D2	4.673	8.1985	11.522	15.4002	24.698
###########################################################################################################
Figure 1D VSR Plots
color	chemical	concentration	variable	phase	ymin	box_lower_end	median	box_upper_end	ymax	outliers
grey	PFOS	0	TL	VSR1	0.099	0.218	0.303	0.6	1.173	1.284
#BAF6FF	PFOS	7.87	TL	VSR1	0.104	0.206	0.27	0.667	1.186
#99DDE7	PFOS	14.05	TL	VSR1	0.079	0.2095	0.382	0.552	1.016	1.074
#79C3D0	PFOS	25.09	TL	VSR1	0.077	0.179	0.258	0.4385	0.771	1.171|1.249
#59ABB9	PFOS	44.8	TL	VSR1	0.15	0.237	0.443	0.6135	0.867	4.554
#3992A2	PFOS	80	TL	VSR1	0.077	0.18025	0.331	0.59875	1.165	1.421|1.763
#19798B	PFOS	120	TL	VSR1	0.095	0.1695	0.521	0.6305	0.841
grey	PFOS	0	TL	VSR2	0.024	0.088	0.122	0.33	0.688	0.748|0.694|0.974|0.761|0.894
#BAF6FF	PFOS	7.87	TL	VSR2	0.071	0.094	0.193	0.496	0.819
#99DDE7	PFOS	14.05	TL	VSR2	0.039	0.089	0.118	0.278	0.38	0.806|0.58|0.575|0.76
#79C3D0	PFOS	25.09	TL	VSR2	0.043	0.084	0.208	0.6345	0.8
#59ABB9	PFOS	44.8	TL	VSR2	0.056	0.091	0.184	0.4635	0.757
#3992A2	PFOS	80	TL	VSR2	0.042	0.08725	0.1705	0.65275	0.934
#19798B	PFOS	120	TL	VSR2	0.037	0.102	0.154	0.575	1.113

## Sheet: Excel Table S4
Excel Table S4: Summary data for Generalized Additive Mixed Effects Model visualized in Figure 2A, S2A, S3A,B; pairwise comparisons shown in Figure 2A, S2A
Family: Beta regression(38.374)
Link function: logit
Formula:
scaled.values ~ s(time, k = knots, bs = "gp") + conc + short.phase +
conc:short.phase + s(expID, bs = "re")
Parametric coefficients:
	Estimate	Std. Error	t value	Pr(>|t|)
(Intercept)	-1.83642	0.09669	-18.993	< 2e-16	***
conc120	0.04764	0.06278	0.759	0.448092
short.phaseL2	-0.13088	0.10001	-1.309	0.190814
short.phaseD1	0.65827	0.12987	5.069	4.41e-07	***
short.phaseD2	0.57856	0.15232	3.798	0.00015	***
conc120:short.phaseL2	0.20212	0.05882	3.436	0.000603	***
conc120:short.phaseD1	0.44921	0.05278	8.511	< 2e-16	***
conc120:short.phaseD2	0.52277	0.05298	9.868	< 2e-16	***
---
Signif. codes: 0 ‘***’ 0.001 ‘**’ 0.01 ‘*’ 0.05 ‘.’ 0.1 ‘ ’ 1
Approximate significance of smooth terms:
	edf	Ref.df	F	p-value
s(time)	8.352	17	7.282	<2e-16	***
s(expID)	77.441	89	7.033	<2e-16	***
---
Signif. codes: 0 ‘***’ 0.001 ‘**’ 0.01 ‘*’ 0.05 ‘.’ 0.1 ‘ ’ 1
R-sq.(adj) = 0.693 Deviance explained = 68.1%
fREML = 2873.9 Scale est. = 1 n = 1911
###########################################################################################################
Pairwise comparisons
$emmeans
conc	short.phase	emmean	SE	df l	ower.CL u	pper.CL
0	L1	-1.649	0.124	1817	-1.893	-1.406
120	L1	-1.602	0.124	1817	-1.845	-1.359
0	L2	-1.78	0.0812	1817	-1.939	-1.621
120	L2	-1.53	0.0802	1817	-1.688	-1.373
0	D1	-0.991	0.0494	1817	-1.088	-0.894
120	D1	-0.494	0.0483	1817	-0.589	-0.4
0	D2	-1.071	0.0942	1817	-1.256	-0.886
120	D2	-0.5	0.0934	1817	-0.684	-0.317
Results are given on the logit (not the response) scale.
Confidence level used: 0.95
$contrasts
contrast	estimate	SE	df	t.ratio	p.value
conc0 L1 - conc120 L1	-0.04764	0.0628	1817	-0.759	0.995
conc0 L1 - conc0 L2	0.13088	0.1	1817	1.309	0.8958
conc0 L1 - conc120 L2	-0.11888	0.11	1817	-1.084	0.9602
conc0 L1 - conc0 D1	-0.65827	0.13	1817	-5.069	<.0001
conc0 L1 - conc120 D1	-1.15511	0.138	1817	-8.39	<.0001
conc0 L1 - conc0 D2	-0.57856	0.152	1817	-3.798	0.0038
conc0 L1 - conc120 D2	-1.14897	0.159	1817	-7.23	<.0001
conc120 L1 - conc0 L2	0.17851	0.11	1817	1.62	0.7381
conc120 L1 - conc120 L2	-0.07125	0.099	1817	-0.72	0.9964
conc120 L1 - conc0 D1	-0.61063	0.138	1817	-4.43	0.0003
conc120 L1 - conc120 D1	-1.10748	0.129	1817	-8.564	<.0001
conc120 L1 - conc0 D2	-0.53092	0.159	1817	-3.335	0.0196
conc120 L1 - conc120 D2	-1.10133	0.152	1817	-7.258	<.0001
conc0 L2 - conc120 L2	-0.24976	0.0624	1817	-4.005	0.0017
conc0 L2 - conc0 D1	-0.78915	0.0899	1817	-8.781	<.0001
conc0 L2 - conc120 D1	-1.28599	0.101	1817	-12.755	<.0001
conc0 L2 - conc0 D2	-0.70944	0.12	1817	-5.91	<.0001
conc0 L2 - conc120 D2	-1.27985	0.128	1817	-9.975	<.0001
conc120 L2 - conc0 D1	-0.53939	0.101	1817	-5.364	<.0001
conc120 L2 - conc120 D1	-1.03623	0.0885	1817	-11.707	<.0001
conc120 L2 - conc0 D2	-0.45968	0.128	1817	-3.585	0.0083
conc120 L2 - conc120 D2	-1.03009	0.119	1817	-8.666	<.0001
conc0 D1 - conc120 D1	-0.49684	0.0567	1817	-8.769	<.0001
conc0 D1 - conc0 D2	0.07971	0.0842	1817	0.947	0.9814
conc0 D1 - conc120 D2	-0.4907	0.0956	1817	-5.132	<.0001
conc120 D1 - conc0 D2	0.57655	0.0958	1817	6.021	<.0001
conc120 D1 - conc120 D2	0.00614	0.0828	1817	0.074	1
conc0 D2 - conc120 D2	-0.57041	0.0569	1817	-10.031	<.0001
Results are given on the log odds ratio (not the response) scale.
P value adjustment: tukey method for comparing a family of 8 estimates

## Sheet: Excel Table S5
Excel Table S5: Summary data for Generalized Additive Mixed Effects Model visualized in Figure 2B, S2C, S3C,D, ; pairwise comparisons shown in Figure 2B, S2C
Family: Beta regression(31.305)
Link function: logit
Formula:
scaled.values ~ s(time, k = knots, bs = "gp") + conc + short.phase +
conc:short.phase + s(expID, bs = "re")
Parametric coefficients:
	Estimate	Std. Error	t value	Pr(>|t|)	***
(Intercept)	-1.55013	0.10551	-14.692	< 2e-16	***
conc120	0.08305	0.07018	1.183	0.23684
short.phaseL2	-0.09639	0.10567	-0.912	0.36177
short.phaseD1	0.69999	0.1399	5.004	6.16359e-07	***
short.phaseD2	0.75276	0.16609	4.532	6.2105e-06	***
conc120:short.phaseL2	0.15703	0.05776	2.719	0.00662	**
conc120:short.phaseD1	0.4846	0.05322	9.105	< 2e-16	***
conc120:short.phaseD2	0.395	0.05259	7.511	9.11e-14	***
Signif. codes: 0 ‘***’ 0.001 ‘**’ 0.01 ‘*’ 0.05 ‘.’ 0.1 ‘ ’ 1
Approximate significance of smooth terms:
	edf	Ref.df	F	p-value
s(time)	9.288	17	8.389	<0.0000000000000002	***
s(expID)	81.571	90	10.254	<0.0000000000000002	***
---
Signif. codes: 0 ‘***’ 0.001 ‘**’ 0.01 ‘*’ 0.05 ‘.’ 0.1 ‘ ’ 1
R-sq.(adj) = 0.677 Deviance explained = 67.7%
fREML = 3044.4 Scale est. = 1 n = 1932
###########################################################################################################
Pairwise comparisons
$emmeans
conc	short.phase	emmean	SE	df l	ower.CL	upper.CL
0	L1	-1.3402	0.135	1833	-1.605	-1.0752
120	L1	-1.2572	0.135	1833	-1.521	-0.9932
0	L2	-1.4366	0.0912	1833	-1.616	-1.2578
120	L2	-1.1966	0.0901	1833	-1.373	-1.0199
0	D1	-0.6403	0.0564	1833	-0.751	-0.5297
120	D1	-0.0726	0.0551	1833	-0.181	0.0355
0	D2	-0.5875	0.106	1833	-0.795	-0.3796
120	D2	-0.1094	0.105	1833	-0.316	0.097
Results are given on the logit (not the response) scale.
Confidence level used: 0.95
$contrasts
contrast	estimate	SE	df	t.ratio	p.value
conc0 L1 - conc120 L1	-0.0831	0.0702	1833	-1.183	0.9368
conc0 L1 - conc0 L2	0.0964	0.106	1833	0.912	0.985
conc0 L1 - conc120 L2	-0.1437	0.119	1833	-1.203	0.9313
conc0 L1 - conc0 D1	-0.7	0.14	1833	-5.004	<.0001
conc0 L1 - conc120 D1	-1.2676	0.151	1833	-8.405	<.0001
conc0 L1 - conc0 D2	-0.7528	0.166	1833	-4.532	0.0002
conc0 L1 - conc120 D2	-1.2308	0.175	1833	-7.019	<.0001
conc120 L1 - conc0 L2	0.1794	0.12	1833	1.498	0.8086
conc120 L1 - conc120 L2	-0.0606	0.105	1833	-0.579	0.9991
conc120 L1 - conc0 D1	-0.6169	0.151	1833	-4.09	0.0012
conc120 L1 - conc120 D1	-1.1846	0.139	1833	-8.498	<.0001
conc120 L1 - conc0 D2	-0.6697	0.175	1833	-3.818	0.0035
conc120 L1 - conc120 D2	-1.1478	0.166	1833	-6.93	<.0001
conc0 L2 - conc120 L2	-0.2401	0.0701	1833	-3.426	0.0145
conc0 L2 - conc0 D1	-0.7964	0.0981	1833	-8.117	<.0001
conc0 L2 - conc120 D1	-1.364	0.113	1833	-12.055	<.0001
conc0 L2 - conc0 D2	-0.8492	0.133	1833	-6.394	<.0001
conc0 L2 - conc120 D2	-1.3272	0.144	1833	-9.203	<.0001
conc120 L2 - conc0 D1	-0.5563	0.113	1833	-4.928	<.0001
conc120 L2 - conc120 D1	-1.124	0.0971	1833	-11.577	<.0001
conc120 L2 - conc0 D2	-0.6091	0.144	1833	-4.228	0.0007
conc120 L2 - conc120 D2	-1.0871	0.132	1833	-8.237	<.0001
conc0 D1 - conc120 D1	-0.5676	0.0663	1833	-8.557	<.0001
conc0 D1 - conc0 D2	-0.0528	0.0937	1833	-0.563	0.9993
conc0 D1 - conc120 D2	-0.5308	0.109	1833	-4.856	<.0001
conc120 D1 - conc0 D2	0.5149	0.109	1833	4.714	0.0001
conc120 D1 - conc120 D2	0.0368	0.0927	1833	0.397	0.9999
conc0 D2 - conc120 D2	-0.4781	0.0659	1833	-7.259	<.0001
Results are given on the log odds ratio (not the response) scale.
P value adjustment: tukey method for comparing a family of 8 estimates

## Sheet: Excel Table S6
Excel Table S6: Summary data for Generalized Additive Mixed Effects Model visualized in Figure 2C, S2E, S2E,F; pairwise comparisons shown in Figure 2C, S2E
Family: Beta regression(30.824)
Link function: logit
Formula:
scaled.values ~ s(time, k = knots, bs = "gp") + conc + short.phase +
conc:short.phase + s(expID, bs = "re")
Parametric coefficients:
	Estimate	Std. Error	t value	Pr(>|t|)
(Intercept)	-1.61655	0.09701	-16.664	< 2e-16	***
conc120	0.09873	0.06577	1.501	0.13348
short.phaseL2	-0.03717	0.09828	-0.378	0.70536
short.phaseD1	0.78959	0.12868	6.136	1.03e-09	***
short.phaseD2	0.82543	0.15267	5.406	7.241e-08	***
conc120:short.phaseL2	0.18192	0.05735	3.172	0.00154	**
conc120:short.phaseD1	0.17571	0.05289	3.322	0.00091	***
conc120:short.phaseD2	0.09547	0.05248	1.819	0.06905	.
---
Signif. codes: 0 ‘***’ 0.001 ‘**’ 0.01 ‘*’ 0.05 ‘.’ 0.1 ‘ ’ 1
Approximate significance of smooth terms:
edf Ref.df F p-value
s(time) 8.286 17 10.545 <0.0000000000000002 ***
s(expID) 82.617 93 8.911 <0.0000000000000002 ***
---
Signif. codes: 0 ‘***’ 0.001 ‘**’ 0.01 ‘*’ 0.05 ‘.’ 0.1 ‘ ’ 1
R-sq.(adj) = 0.594 Deviance explained = 59.4%
fREML = 3122.4 Scale est. = 1 n = 1995
###########################################################################################################
Pairwise comparisons
$emmeans
conc	short.phase	emmean	SE	df	lower.CL	upper.CL
0	L1	-1.348	0.123	1896	-1.59	-1.106
120	L1	-1.25	0.123	1896	-1.491	-1.008
0	L2	-1.385	0.0816	1896	-1.545	-1.225
120	L2	-1.105	0.0812	1896	-1.264	-0.946
0	D1	-0.559	0.0523	1896	-0.661	-0.456
120	D1	-0.284	0.0525	1896	-0.387	-0.181
0	D2	-0.523	0.0981	1896	-0.715	-0.331
120	D2	-0.329	0.0981	1896	-0.521	-0.136
Results are given on the logit (not the response) scale.
Confidence level used: 0.95
$contrasts
contrast	estimate	SE	df	t.ratio	p.value
conc0 L1 - conc120 L1	-0.0987	0.0658	1896	-1.501	0.8071
conc0 L1 - conc0 L2	0.0372	0.0983	1896	0.378	0.9999
conc0 L1 - conc120 L2	-0.2435	0.111	1896	-2.202	0.3511
conc0 L1 - conc0 D1	-0.7896	0.129	1896	-6.136	<.0001
conc0 L1 - conc120 D1	-1.064	0.139	1896	-7.674	<.0001
conc0 L1 - conc0 D2	-0.8254	0.153	1896	-5.406	<.0001
conc0 L1 - conc120 D2	-1.0196	0.161	1896	-6.327	<.0001
conc120 L1 - conc0 L2	0.1359	0.111	1896	1.225	0.9247
conc120 L1 - conc120 L2	-0.1448	0.0976	1896	-1.483	0.8165
conc120 L1 - conc0 D1	-0.6909	0.139	1896	-4.985	<.0001
conc120 L1 - conc120 D1	-0.9653	0.129	1896	-7.51	<.0001
conc120 L1 - conc0 D2	-0.7267	0.161	1896	-4.51	0.0002
conc120 L1 - conc120 D2	-0.9209	0.153	1896	-6.038	<.0001
conc0 L2 - conc120 L2	-0.2807	0.0658	1896	-4.267	0.0005
conc0 L2 - conc0 D1	-0.8268	0.0896	1896	-9.226	<.0001
conc0 L2 - conc120 D1	-1.1012	0.103	1896	-10.646	<.0001
conc0 L2 - conc0 D2	-0.8626	0.122	1896	-7.096	<.0001
conc0 L2 - conc120 D2	-1.0568	0.132	1896	-8.002	<.0001
conc120 L2 - conc0 D1	-0.5461	0.103	1896	-5.3	<.0001
conc120 L2 - conc120 D1	-0.8205	0.0891	1896	-9.213	<.0001
conc120 L2 - conc0 D2	-0.5819	0.132	1896	-4.416	0.0003
conc120 L2 - conc120 D2	-0.7761	0.121	1896	-6.408	<.0001
conc0 D1 - conc120 D1	-0.2744	0.0619	1896	-4.436	0.0003
conc0 D1 - conc0 D2	-0.0358	0.0866	1896	-0.414	0.9999
conc0 D1 - conc120 D2	-0.23	0.101	1896	-2.282	0.3042
conc120 D1 - conc0 D2	0.2386	0.101	1896	2.368	0.2576
conc120 D1 - conc120 D2	0.0444	0.0863	1896	0.514	0.9996
conc0 D2 - conc120 D2	-0.1942	0.0615	1896	-3.156	0.0348
Results are given on the log odds ratio (not the response) scale.
P value adjustment: tukey method for comparing a family of 8 estimates

## Sheet: Excel Table S7
Excel Table S7: Summary data for Generalized Additive Mixed Effects Model visualized in Figure 2D, S2G, S3G,H; pairwise comparisons shown in Figure 2D, S2G
Family: Beta regression(13.572)
Link function: logit
Formula:
scaled.values ~ s(time, k = knots, bs = "gp") + conc + short.phase +
conc:short.phase + s(expID, bs = "re")
Parametric coefficients:
	Estimate	Std. Error	t value	Pr(>|t|)
(Intercept)	-2.57348	0.187221	-13.746	< 2e-16	***
conc120	0.143832	0.113167	1.271	0.204
short.phaseL2	-0.100945	0.196339	-0.514	0.607
short.phaseD1	1.51394	0.251116	6.029	1.98e-09	***
short.phaseD2	1.51048	0.293177	5.152	2.8469e-07	***
conc120:short.phaseL2	0.116434	0.101484	1.147	0.251
conc120:short.phaseD1	0.118852	0.087391	1.36	0.174
conc120:short.phaseD2	-0.002398	0.089372	-0.027	0.979
---
Signif. codes: 0 ‘***’ 0.001 ‘**’ 0.01 ‘*’ 0.05 ‘.’ 0.1 ‘ ’ 1
Approximate significance of smooth terms:
	edf	Ref.df	F	p-value
s(time)	9.927	17	19.858	<0.0000000000000002	***
s(expID)	82.306	92	8.421	<0.0000000000000002	***
---
Signif. codes: 0 ‘***’ 0.001 ‘**’ 0.01 ‘*’ 0.05 ‘.’ 0.1 ‘ ’ 1
R-sq.(adj) = 0.631 Deviance explained = 68.9%
fREML = 2890.7 Scale est. = 1 n = 1974
###########################################################################################################
Pairwise comparisons
$emmeans
conc	short.phase	emmean	SE	df l	ower.CL u	pper.CL
0	L1	-2.137	0.245	1874	-2.617	-1.658
120	L1	-1.993	0.244	1874	-2.472	-1.514
0	L2	-2.238	0.158	1874	-2.548	-1.928
120	L2	-1.978	0.157	1874	-2.286	-1.67
0	D1	-0.623	0.0855	1874	-0.791	-0.456
120	D1	-0.361	0.0851	1874	-0.527	-0.194
0	D2	-0.627	0.173	1874	-0.967	-0.287
120	D2	-0.485	0.173	1874	-0.825	-0.146
Results are given on the logit (not the response) scale.
Confidence level used: 0.95
$contrasts
contrast	estimate	SE	df	t.ratio	p.value
conc0 L1 - conc120 L1	-0.14383	0.113	1874	-1.271	0.9095
conc0 L1 - conc0 L2	0.10095	0.196	1874	0.514	0.9996
conc0 L1 - conc120 L2	-0.15932	0.215	1874	-0.743	0.9957
conc0 L1 - conc0 D1	-1.51394	0.251	1874	-6.029	<.0001
conc0 L1 - conc120 D1	-1.77662	0.266	1874	-6.68	<.0001
conc0 L1 - conc0 D2	-1.51048	0.293	1874	-5.152	<.0001
conc0 L1 - conc120 D2	-1.65191	0.306	1874	-5.398	<.0001
conc120 L1 - conc0 L2	0.24478	0.215	1874	1.139	0.9481
conc120 L1 - conc120 L2	-0.01549	0.195	1874	-0.079	1
conc120 L1 - conc0 D1	-1.37011	0.266	1874	-5.154	<.0001
conc120 L1 - conc120 D1	-1.63279	0.251	1874	-6.513	<.0001
conc120 L1 - conc0 D2	-1.36665	0.306	1874	-4.468	0.0002
conc120 L1 - conc120 D2	-1.50808	0.293	1874	-5.15	<.0001
conc0 L2 - conc120 L2	-0.26027	0.114	1874	-2.283	0.3037
conc0 L2 - conc0 D1	-1.61488	0.168	1874	-9.611	<.0001
conc0 L2 - conc120 D1	-1.87757	0.19	1874	-9.908	<.0001
conc0 L2 - conc0 D2	-1.61142	0.226	1874	-7.129	<.0001
conc0 L2 - conc120 D2	-1.75286	0.242	1874	-7.23	<.0001
conc120 L2 - conc0 D1	-1.35462	0.189	1874	-7.174	<.0001
conc120 L2 - conc120 D1	-1.6173	0.167	1874	-9.69	<.0001
conc120 L2 - conc0 D2	-1.35116	0.242	1874	-5.585	<.0001
conc120 L2 - conc120 D2	-1.49259	0.225	1874	-6.629	<.0001
conc0 D1 - conc120 D1	-0.26268	0.102	1874	-2.586	0.1614
conc0 D1 - conc0 D2	0.00346	0.156	1874	0.022	1
conc0 D1 - conc120 D2	-0.13797	0.179	1874	-0.772	0.9945
conc120 D1 - conc0 D2	0.26614	0.179	1874	1.491	0.8127
conc120 D1 - conc120 D2	0.12471	0.155	1874	0.804	0.9929
conc0 D2 - conc120 D2	-0.14143	0.103	1874	-1.368	0.8717
Results are given on the log odds ratio (not the response) scale.
P value adjustment: tukey method for comparing a family of 8 estimates

## Sheet: Excel Table S8
Excel Table S8: Summary data for Linear Mixed Effects Model in Figure S2B; pairwise comparisons shown in Figure S2B
Linear mixed model fit by REML ['lmerMod']
Formula: value ~ conc + variable + (1 | expID)
Data: plotdata
REML criterion at convergence: 49
Scaled residuals:
Min	1Q	Median	3Q	Max
-1.4422	-0.6828	-0.3375	0.6305	4.0971
Random effects:
Groups	Name	Variance	Std.Dev.
expID	(Intercept)	0.007339	0.08567
Residual		0.064752	0.25446
Number of obs: 182, groups: expID, 91
Fixed effects:
	Estimate	Std. Error	t value
(Intercept)	0.39144	0.03519	11.124
conc120	0.07352	0.04178	1.759
variableVSR2	-0.16848	0.03772	-4.466
Correlation of Fixed Effects:
	(Intr)	cnc120
conc120	-0.6
variablVSR2	-0.536	0
###########################################################################################################
Pairwise comparisons
$emmeans
conc	variable	emmean	SE	df	lower.CL	upper.CL
0	VSR1	0.391	0.0352	151	0.322	0.461
120	VSR1	0.465	0.0349	152	0.396	0.534
0	VSR2	0.223	0.0352	151	0.153	0.292
120	VSR2	0.296	0.0349	152	0.227	0.365
Degrees-of-freedom method: kenward-roger
Confidence level used: 0.95
$contrasts
contrast	estimate	SE	df	t.ratio	p.value
conc0 VSR1 - conc120 VSR1	-0.0735	0.0418	89	-1.759	0.2997
conc0 VSR1 - conc0 VSR2	0.1685	0.0377	90	4.466	0.0001
conc0 VSR1 - conc120 VSR2	0.095	0.0563	177	1.687	0.3336
conc120 VSR1 - conc0 VSR2	0.242	0.0563	177	4.299	0.0002
conc120 VSR1 - conc120 VSR2	0.1685	0.0377	90	4.466	0.0001
conc0 VSR2 - conc120 VSR2	-0.0735	0.0418	89	-1.759	0.2997
Degrees-of-freedom method: kenward-roger
P value adjustment: tukey method for comparing a family of 4 estimates

[truncated: 16 more sheets: Excel Table S9, Excel Table S10, Excel table S11, Excel Table S12, Excel Table S13, Excel Table S14, Excel Table S15, Excel Table S16, Excel Table S17, Excel Table S18, Excel Table S19, Excel Table S20, Excel Table S21, Excel Table S22, Excel Table S23, Excel Table S24]
